# Supplementary material for: The cholinesterase inhibitor donepezil has antidepressant-like properties in the mouse forced swim test
Source: Transl Psychiatry. 2020 Jul 25;10:255. doi: 10.1038/s41398-020-00928-w (PMC7382650; doi:10.1038/s41398-020-00928-w)
Supplement: Supplementary file 3 — Table S1 [file 41398_2020_928_MOESM3_ESM.xlsx]

## Sheet: Expts 1-5
Expt 1		highly mobile (climbing)
	veh	dpz 0.02	dpz 0.2	dpz 2.0
fst1	39.2	53.6	52.88	29.2
	39.28	35.84	37.84	38.88
	33.68	19.12	34.56	37.52
	39.04	29.76	48.64	42.96
	44.8	26.48	40.56	26.08
	56.32	52.08	47.6	50.64
	19.2	33.68	28.4	21.6
	42	44.08	71.28	15.92
fst2	31.04	56.64	68.56	33.6
	34.64	24.64	21.92	16.88
	20.56	21.28	28.24	20.96
	39.12	27.84	36.96	21.36
	36.96	30.08	33.2	48.64
	12.96	46.24	23.92	40.4
	18.96	35.6	24.64	11.84
	30.48	94	31.28	27.84
fst3	34.96	54.24	82	31.52
	37.44	34.16	29.92	32.56
	39.92	41.6	27.92	17.36
	31.44	39.44	59.36	21.28
	58.4	30.88	30.32	37.28
	31.28	58.8	26.48	26.8
	58.88	34.64	29.2	9.36
	24.4	25.44	38.56	20.8
fst4	46.32	32	98.4	43.36
	28.16	20.08	19.84	54.88
	15.92	19.52	22.16	40.08
	40.8	31.84	41.28	19.76
	38.72	29.84	29.36	23.6
	29.28	52.56	32.64	30.32
	50.48	43.12	44.4	23.12
	22.4	39.44	60.64	15.36
fst5	62.08	51.36	112	40.88
	25.12	22.8	19.28	35.92
	23.68	19.28	22	19.12
	36.64	42.64	41.68	16.96
	67.52	60	20.24	19.52
	29.04	48.64	37.44	38.96
	28.48	29.12	31.6	16.32
	24.72	37.92	47.76	33.04
fst6	48.4	29.76	89.44	40.24
	40.96	12.88	19.28	12.4
	21.44	32.56	26.16	13.12
	19.76	38.56	35.44	11.04
	52.72	34.24	22.64	49.68
	27.12	42.16	23.28	37.84
	22.88	23.28	30.32	17.68
	22.08	81.36	34.56	21.04
		mobile (swimming)
	veh	dpz 0.02	dpz 0.2	dpz 2.0
fst1	58.8	59.36	68.88	36.4
	52.24	45.44	51.52	47.76
	46.64	41.92	63.04	60.88
	51.92	37.76	64.08	39.2
	60.24	35.2	54.8	40.64
	62.64	56.08	67.04	40.64
	41.12	47.36	57.12	30.16
	61.92	38.56	78.56	40.24
fst2	50.4	61.04	67.36	53.84
	50.56	60.16	35.52	23.68
	37.44	34.48	52.4	44.48
	52.4	46.72	53.68	29.28
	55.76	39.44	60.32	45.84
	34.56	57.76	45.36	42.24
	36.88	50.16	49.2	29.04
	54.32	51.92	63.28	47.76
fst3	48.32	53.44	75.68	49.36
	62.16	56.16	33.44	72.32
	53.36	52.96	65.52	52.88
	44.16	75.44	72.56	30.72
	68.48	54.48	63.04	64.48
	57.04	65.92	58.72	32.4
	78.32	52.08	44.08	36.88
	50	36.16	60.16	37.28
fst4	59.44	53.28	80.96	67.04
	56.08	45.68	27.36	54.96
	49.2	51.2	65.6	74
	51.52	66.08	55.04	42.64
	53.2	41.44	62.8	45.04
	48.08	58.24	49.36	41.6
	56.72	56.8	71.44	50.32
	55.04	51.44	100.4	46.4
fst5	70	62.24	72.8	44.72
	58.64	50.56	30.8	78.16
	43.92	39.28	57.92	40.96
	62.4	44.4	56.08	33.28
	64.88	65.2	59.2	54.56
	44	48.48	37.36	56.72
	47.68	48	64.08	40.48
	54.56	51.6	81.6	57.36
fst6	61.6	64.56	77.12	48.64
	68.24	42.16	45.92	41.36
	49.92	56	65.04	42.72
	51.28	50.88	52.56	28.96
	71.76	47.6	50.56	84.64
	53.28	48.4	50	66.48
	39.52	44.96	62.08	36.56
	50.48	75.52	75.2	34
		immobile
	veh	dpz 0.02	dpz 0.2	dpz 2.0
fst1	142	127.04	118.24	174.4
	148.08	158.72	150.64	153.36
	159.68	178.96	142.4	141.6
	149.04	172.08	127.28	157.84
	134.96	178.32	144.64	173.28
	121.04	131.44	125.36	148.72
	179.68	158.96	154.48	188.24
	136.08	157.36	89.76	183.84
fst2	158.56	122.32	104.08	152.56
	154.8	155.2	182.56	199.44
	181.68	184.24	159.36	174.56
	148.48	165.44	149.36	189.36
	147.28	170.48	146.48	145.52
	192.48	136	170.72	157.36
	184.16	153.92	166.16	199.12
	155.2	94.08	145.44	164.4
fst3	156.4	132.32	82.32	159.12
	140	149.68	176.64	135.12
	146.72	145.44	146.56	169.76
	164.4	125.12	108.08	188
	113.12	154.32	146.64	138.24
	151.68	114.88	154.8	180.8
	102.8	153.28	166.72	193.76
	165.6	178.4	141.28	181.92
fst4	134.24	154.72	60.64	129.6
	155.76	174.24	192.4	130.16
	174.88	169.28	152.24	125.92
	147.68	142.08	143.68	177.6
	148.08	168.72	147.84	171.36
	162.64	129.2	158	167.68
	132.8	140.08	124.16	166.56
	162.56	149.12	78.96	178.24
fst5	107.92	126.4	55.2	154.4
	156.24	166.64	189.92	125.92
	172.4	181.44	160.08	179.92
	140.96	152.96	142.24	189.76
	107.6	114.8	160.56	165.92
	166.96	142.88	165.2	144.32
	163.84	162.88	144.32	183.2
	160.72	150.48	110.64	149.6
fst6	130	145.68	73.44	151.12
	130.8	184.96	174.8	186.24
	168.64	151.44	148.8	184.16
	168.96	150.56	152	200
	115.52	158.16	166.8	105.68
	159.6	149.44	166.72	135.68
	177.6	171.76	147.6	185.76
	167.44	83.12	130.24	184.96
Expt 2		highly mobile (climbing)
	veh	dpz 0.02	dpz 0.2	dpz 2.0
fst1	35.76	36.24	45.92	24.8
	35.76	23.12	67.12	29.36
	72.4	40.08	42.4	37.68
	29.92	47.04	123.44	20.4
	22.48	58.56	31.6	32.24
	65.28	38.16	28.16	21.76
	44.4	29.44	33.2	16.8
	56.96	19.6	29.92	27.84
fst2	41.92	38.96	55.68	32.08
	23.6	22.24	49.52	75.84
	23.92	25.6	56	29.92
	16.64	22.64	25.92	48.4
	41.28	41.76	57.68	35.12
	33.6	55.52	35.6	12.72
	11.44	49.52	45.6	21.68
	36.32	25.44	54.24	15.84
fst3	19.12	38.16	47.52	78.88
	34	21.04	42.96	41.76
	46.4	36.72	58	30.4
	41.84	32.48	42.56	40.32
	58	25.2	29.52	72
	50.24	58.48	17.36	15.04
	29.68	38.56	27.92	44
	29.84	66.08	27.52	15.28
fst4	67.76	38.56	66	75.84
	35.92	29.04	45.36	52.56
	45.44	68.8	57.84	38.24
	68.96	40.4	73.12	30.96
	15.6	39.36	96.48	15.92
	34	35.52	18.64	10.96
	19.6	53.12	55.6	40.16
	47.36	59.04	18.16	24.56
		mobile (swimming)
	veh	dpz 0.02	dpz 0.2	dpz 2.0
fst1	68.64	57.76	80.56	47.36
	60.88	42.64	55.76	42.96
	69.12	53.76	64.24	43.2
	46	45.2	72.16	38
	59.28	51.52	52.08	48.56
	75.44	47.04	65.28	54.96
	56.64	45.44	58.48	26.32
	67.52	29.52	38	47.84
fst2	66.32	59.68	65.52	58.88
	46.16	44.88	40.88	77.44
	45.44	38.56	68.8	55.36
	30	43.2	47.92	56
	47.92	63.6	82.88	63.92
	53.44	51.2	60.48	41.92
	20.64	48.24	50.96	28.64
	51.44	31.68	27.68	36.8
fst3	27.76	61.68	54.4	66.96
	54.8	31.84	38.08	44.88
	56.72	43.12	46.24	32.16
	57.2	49.84	60	57.92
	50.24	51.6	22.32	49.44
	55.84	75.68	38.8	30.96
	34.08	57.28	40.72	39.2
	37.2	60.8	41.68	21.12
fst4	71.76	50.08	67.36	76.48
	44.24	41.44	45.12	34.32
	57.44	62.8	56.24	39.2
	43.12	56	71.68	51.12
	37.84	55.12	83.04	44
	51.84	64	35.36	38.16
	31.28	64.96	36	65.84
	43.84	45.28	34.08	33.84
		immobile
	veh	dpz 0.02	dpz 0.2	dpz 2.0
fst1	135.6	145.68	113.52	167.84
	143.36	174.24	117.12	167.68
	98.48	146.16	133.36	159.12
	164.08	147.76	44.4	181.6
	158.24	129.92	156	159.2
	99.28	154.8	146.56	163.28
	138.96	165.12	148.32	196.88
	115.52	190.88	172.08	164.32
fst2	131.76	141.36	118.8	149.04
	170.24	172.88	149.6	86.72
	170.64	175.84	115.2	154.72
	193.36	174.16	166.16	135.28
	150.8	134.64	99.44	140.96
	152.96	133.28	143.92	185.36
	207.92	142.24	143.44	189.68
	152.24	182.88	157.76	187.36
fst3	193.12	139.76	138.08	94.16
	151.2	187.12	158.96	153.36
	136.88	160.16	135.76	177.44
	140.96	157.68	137.44	141.76
	131.76	163.2	187.76	118.56
	133.92	105.84	183.84	194
	176.24	144.16	171.36	156.8
	172.96	113.12	170.8	203.6
fst4	100.48	151.36	106.64	87.68
	159.84	169.52	149.52	152.64
	137.12	108.4	125.92	162.56
	127.92	143.6	95.2	157.92
	186.56	145.52	60.48	180.08
	154.16	140.48	185.52	190.88
	189.12	121.92	148.4	134
	148.8	135.68	187.76	181.6
Expt 3		highly mobile (climbing)
	veh	dpz 0.02	dpz 0.2	dpz 2.0
fst1	66.08	107.84	51.6	45.12
	30.16	73.2	57.12	56.16
	68.32	56.8	76.32	60.48
	76.32	42.24	51.84	35.36
	45.76	29.92	72.8	26.56
	43.76	33.2	28.08	37.52
	85.04	36.8	39.68	33.52
	70.96	36.64	45.36	86.48
fst2	20.24	19.84	23.68	21.76
	21.04	28.56	33.68	16.56
	26	20.32	67.52	18
	49.44	63.36	23.44	15.68
	28.64	27.2	38.4	26.16
	20.48	13.28	37.28	7.28
	20.08	44.8	17.12	11.76
	14.72	27.84	45.04	52.64
fst3	125.76	23.52	54.56	31.2
	29.44	42.24	39.76	64.72
	22.4	31.84	25.76	26.64
	83.84	42.96	18.88	23.28
	26.16	26.8	37.68	25.36
	27.36	27.84	36.24	22.4
	44.72	46.16	43.28	34.56
	50.24	47.6	24.96	63.2
fst4	39.6	49.76	34.24	39.44
	39.52	28.24	66	20.08
	40.4	26.24	62.48	10.08
	53.36	64.48	50.64	28.72
	8.8	16.8	42.08	20.48
	37.28	42.8	26.08	30.96
	40.48	42.24	76.24	28.56
	19.36	59.04	76.08	31.76
fst5	56.24	53.04	40.96	14.32
	63.84	40.72	34.96	10
	26.16	17.04	24.48	15.44
	46.8	101.28	42.48	21.76
	24.72	30.72	47.28	25.76
	26.32	58.64	12.16	16.56
	52.24	53.28	34.8	22.8
	36.56	84.96	67.6	20.32
fst6	15.28	50.08	87.36	28.16
	31.04	38	15.04	26.96
	63.68	36.96	60.72	42.48
	57.04	53.04	46.8	38.48
	14.88	23.36	21.28	21.36
	40.08	26.4	28.72	44.56
	39.76	44.56	23.92	43.44
	59.12	33.76	23.92	83.76
		mobile (swimming)
	veh	dpz 0.02	dpz 0.2	dpz 2.0
fst1	62.72	82.56	54.96	54.24
	43.12	55.28	63.68	53.6
	69.2	72.8	75.52	62.56
	71.52	65.2	61.44	56.08
	65.44	70.56	67.2	43.76
	50.24	64	53.36	50.64
	73.52	63.12	52.8	48.96
	76.4	54.96	61.6	67.76
fst2	40.96	57.44	70.56	45.84
	47.2	47.6	54	27.68
	43.52	40.08	84.72	35.84
	75.44	67.92	36.08	42.08
	61.68	43.92	53.84	33.12
	48.72	24	70.88	29.2
	55.2	63.2	29.28	34.24
	49.2	54.16	79.44	44.08
fst3	72.16	47.76	52.08	36.88
	46.96	33.52	58	65.36
	48.16	45.52	43.28	44.4
	50.96	59.2	35.76	43.6
	50.56	43.76	44.56	33.76
	35.12	45.76	37.28	56.32
	56.24	54.96	52.72	40.88
	46.24	35.52	57.28	58.48
fst4	44.4	88.88	56.32	71.28
	46.96	38.32	75.36	40.32
	44.8	48	57.28	28.4
	55.92	55.04	51.76	42.48
	41.68	42.48	70.8	29.92
	47.76	54.72	50.24	52.8
	85.92	45.76	54.88	39.04
	32.56	74.88	73.36	44.16
fst5	47.68	65.52	52.4	42.64
	43.2	35.84	54	24.24
	47.68	41.2	44.08	34.56
	49.52	59.92	44.8	35.52
	52.32	56.96	55.84	46.72
	56.72	53.2	30.96	48.88
	77.68	75.2	45.12	37.04
	34.16	51.68	69.92	35.44
fst6	35.04	61.12	70.32	35.36
	40.56	51.44	34.16	49.28
	64.24	41.6	55.92	57.36
	76.24	66.16	55.76	59.28
	40.96	51.92	28.88	40.72
	49.92	57.28	43.92	52.32
	58.4	91.76	47.28	43.76
	52.48	51.2	58.32	65.36
		immobile
	veh	dpz 0.02	dpz 0.2	dpz 2.0
fst1	111.2	49.6	133.44	140.64
	166.72	111.52	118.88	130.24
	102.48	110.4	88.16	116.96
	92.16	132.56	126.72	148.56
	128.8	139.52	100	169.68
	146	142.8	158.56	151.52
	81.44	140.08	147.52	157.52
	92.64	148.4	133.04	85.76
fst2	178.8	162.72	145.76	172
	171.76	163.84	152.32	195.76
	170.08	179.6	87.76	186.16
	114.72	108.72	180.48	182.24
	149.68	168.88	147.36	180.72
	170.8	202.72	131.84	203.52
	164.72	132	193.6	193.6
	176.08	158	115.52	142.88
fst3	42.08	168.72	132.96	171.92
	163.6	164.24	142.24	109.92
	169.44	162.64	170.96	168.96
	105.2	137.52	185.36	173.12
	163.28	169.44	157.76	180.48
	177.52	166.4	166.48	161.28
	139.04	138.88	144	164.56
	143.52	156.88	157.44	118.32
fst4	156	101.36	149.44	128.88
	153.52	173.44	98.64	179.6
	154.8	165.76	120.24	201.52
	130.72	120.48	137.6	168.8
	189.52	180.72	126.72	189.6
	154.96	142.48	163.68	156.24
	113.6	152	108.88	172.4
	188.08	106.08	90.56	164.08
fst5	136.08	121.44	146.64	183.04
	132.56	163.44	151.04	205.76
	166.16	181.76	171.44	190
	143.68	78.8	152.72	182.72
	162.96	152.32	136.88	167.52
	156.96	128.16	196.88	174.16
	110.08	111.52	160.08	180.16
	169.28	103.36	102.48	184.24
fst6	189.28	128.8	82.32	176.48
	168.4	150.56	190.8	163.76
	112.08	161.44	123.04	140.16
	106.72	120.8	137.44	141.84
	184.16	164.32	189.84	177.92
	150	156.32	167.36	143.12
	141.84	103.68	168.8	152.48
	128	155.04	157.76	90.88
Expt 4		highly mobile (climbing)
fst1	veh	veh	veh	veh
	59.12	34.24	31.52	68.88
	60.48	40	45.6	37.28
	36.4	48.56	24.16	37.92
	28.16	50.88	74.08	46.96
	37.12	61.92	26.08	32.64
	17.28	30.48	12.48	26.96
	23.44	21.12	52.72	26.32
	31.76	34.48	17.52	34.64
fst2	veh	dpz 0.02	dpz 0.2	dpz 2.0
	52.24	45.12	31.36	50.48
	42.96	62.16	40.48	41.76
	32.24	76.48	42.24	19.84
	14.08	26.56	22.8	38
	46	28.72	31.68	36.16
	17.92	24.48	37.84	17.28
	23.04	29.12	37.6	31.52
	27.2	48.64	34	20
		mobile (swimming)
fst1	veh	veh	veh	veh
	62.96	54.64	86.48	84.48
	64.64	49.84	84.64	66.88
	52.64	53.28	50.72	53.92
	56.32	71.52	44.16	85.04
	67.52	78.8	60.64	58.88
	42.08	51.76	45.36	45.04
	56.08	55.12	73.52	43.12
	68.8	59.92	71.68	48.56
fst2	veh	dpz 0.02	dpz 0.2	dpz 2.0
	80.08	63.6	62.56	63.6
	48.4	60.48	58.24	62
	52.08	52.16	55.68	37.04
	26.4	44.48	30.08	53.12
	49.6	62	59.68	54.48
	39.28	45.52	54.48	53.44
	37.04	57.28	51.92	53.52
	45.52	70.96	43.36	54.08
		immobile
fst1	veh	veh	veh	veh
	117.92	151.12	79.44	86.64
	114.88	150.16	109.76	135.84
	150.96	138.16	165.12	148.16
	155.2	117.6	164.32	108
	135.36	99.28	153.28	148.48
	180.64	157.76	182.16	168
	160.48	163.76	113.76	170.56
	139.44	145.28	150.8	156.8
fst2	veh	dpz 0.02	dpz 0.2	dpz 2.0
	107.68	131.28	145.76	125.92
	148.64	117.36	141.28	136.24
	155.68	111.36	142.08	183.12
	199.52	168.96	187.12	148.88
	144.4	148.96	148.64	149.36
	182.8	170	147.68	169.28
	179.92	153.6	150.48	154.96
	167.28	120.4	162.64	165.92
Expt 5		highly mobile (climbing)
	veh	dpz 0.02	dpz 0.2	dpz 2.0
fst1	45.36	35.52	36.24	19.44
	36.48	40.4	74.8	37.84
	11.12	62.24	35.68	27.52
	15.52	24.32	13.36	19.6
	54.32	22.48	30.8	4.64
	35.36	24.08	24.32	25.68
	24.32	11.76	30.96	18.96
	4.32	34.16	37.52	32.16
fst2	47.84	50.8	24.8	28.16
	29.44	39.92	64.8	48
	102.32	36.56	14.48	14
	35.68	27.12	67.44	22.48
	16.32	37.52	50.08	24.56
	35.36	30.96	31.2	43.92
	19.28	49.36	12.88	15.52
	40.64	27.36	57.92	16.24
		mobile (swimming)
	veh	dpz 0.02	dpz 0.2	dpz 2.0
fst1	38.8	42.8	80.4	30.4
	52.88	35.76	76.64	38.32
	30.08	71.6	51.2	39.52
	36	49.44	31.52	37.2
	44.16	52.88	37.44	24.72
	45.92	52.16	41.68	44.16
	53.68	34.32	46.96	44
	22.24	55.44	78.88	46.4
fst2	45.52	50.48	36.8	47.84
	47.12	45.36	56.4	64.48
	65.44	43.44	36.8	26.16
	60.32	44.16	87.44	38.48
	60.72	49.12	63.6	47.6
	47.92	45.36	47.68	52.56
	37.76	65.52	40	39.28
	62.72	50.8	83.2	42.16
		immobile
	veh	dpz 0.02	dpz 0.2	dpz 2.0
fst1	155.84	161.68	123.36	189.76
	150.64	163.84	88.56	163.84
	198.8	106.16	153.12	172.96
	188.48	166.24	195.12	183.2
	141.12	164.64	171.76	210.64
	158.72	163.76	174	170.16
	162	193.92	162.08	177.04
	213.44	150.4	123.6	161.44
fst2	146.64	138.72	178.4	164
	163.44	154.72	118.8	127.52
	72.24	160	188.72	199.84
	144	168.72	85.12	178.72
	162.96	153.36	126.32	167.84
	156.72	163.68	161.12	143.52
	182.96	125.12	187.12	185.2
	136.64	161.84	98.56	181.6
