# Supplementary material for: The cholinesterase inhibitor donepezil has antidepressant-like properties in the mouse forced swim test
Source: Transl Psychiatry. 2020 Jul 25;10:255. doi: 10.1038/s41398-020-00928-w (PMC7382650; doi:10.1038/s41398-020-00928-w)
Supplement: Supplementary file 4 — Table S2 [file 41398_2020_928_MOESM4_ESM.xlsx]

## Sheet: Expts 1-5
Expt 1
P value (No Outliers Removed):
FST Number	HighlyMobile	Mobile	Immobile
1	0.25176	0.15348	0.16486
2	0.08503	0.01949	0.02516
3	0.1257	0.28565	0.15436
4	0.34222	0.27085	0.2565
5	0.27683	0.81001	0.39251
6	0.2626	0.3106	0.24595
P value (Individual Outliers Removed):
FST Number	HighlyMobile	Mobile	Immobile
1	0.25682	0.08378	0.16409
2	0.33672	0.01916	0.05744
3	0.26209	0.28669	0.15333
4	0.65491	0.27275	0.25568
5	0.58222	0.81092	0.73844
6	0.946	0.30867	0.77148
Num Animals Removed (Individual Outliers Analysis):
HighlyMobile (climbing):
FST Number	veh	dpz 0.02	dpz 0.2	dpz 2.0	Total
1	0	0	0	0	0
2	0	1	1	0	2
3	0	0	1	0	1
4	0	0	1	0	1
5	0	0	1	0	1
6	0	1	1	0	2
Num Animals Removed (Individual Outliers Analysis):
Mobile (swimming):
FST Number	veh	dpz 0.02	dpz 0.2	dpz 2.0	Total
1	0	0	0	1	1
2	0	0	0	0	0
3	0	0	0	0	0
4	0	0	0	0	0
5	0	0	0	0	0
6	0	0	0	0	0
Num Animals Removed (Individual Outliers Analysis):
Immobile:
FST Number	veh	dpz 0.02	dpz 0.2	dpz 2.0	Total
1	0	0	0	0	0
2	0	0	1	0	1
3	0	0	0	0	0
4	0	0	0	0	0
5	0	0	1	0	1
6	0	1	1	0	2
Expt 2
P value (No Outliers Removed):
FST Number	HighlyMobile	Mobile	Immobile
1	0.34393	0.92645	0.476
2	0.06334	0.58416	0.18602
3	0.69391	0.44692	0.88788
4	0.14505	0.19587	0.13627
P value (Individual Outliers Removed):
FST Number	HighlyMobile	Mobile	Immobile
1	0.66898	0.92375	0.99895
2	0.00763	0.58508	0.18343
3	0.69299	0.45034	0.88827
4	0.14867	0.1971	0.04617
Num Animals Removed (Individual Outliers Analysis):
HighlyMobile (climbing):
FST Number	veh	dpz 0.02	dpz 0.2	dpz 2.0	Total
1	0	0	1	0	1
2	0	0	0	1	1
3	0	0	0	0	0
4	0	0	0	0	0
Num Animals Removed (Individual Outliers Analysis):
Mobile (swimming):
FST Number	veh	dpz 0.02	dpz 0.2	dpz 2.0	Total
1	0	0	0	0	0
2	0	0	0	0	0
3	0	0	0	0	0
4	0	0	0	0	0
Num Animals Removed (Individual Outliers Analysis):
Immobile:
FST Number	veh	dpz 0.02	dpz 0.2	dpz 2.0	Total
1	0	0	1	1	2
2	0	0	0	0	0
3	0	0	0	0	0
4	0	0	0	1	1
Expt 3
P value (No Outliers Removed):
FST Number	HighlyMobile	Mobile	Immobile
1	0.80997	0.21263	0.80108
2	0.05174	0.06543	0.04425
3	0.31484	0.47857	0.31451
4	0.00421	0.0263	0.0047
5	0.02634	0.08148	0.02284
6	0.7363	0.55331	0.9569
P value (Individual Outliers Removed):
FST Number	HighlyMobile	Mobile	Immobile
1	0.37478	0.215	0.77758
2	0.00502	0.02948	0.00595
3	0.60544	0.76942	0.61393
4	0.00426	0.00044	0.00496
5	0.02694	0.01795	0.02292
6	0.90009	0.89915	0.64063
Num Animals Removed (Individual Outliers Analysis):
HighlyMobile (climbing):
FST Number	veh	dpz 0.02	dpz 0.2	dpz 2.0	Total
1	0	1	0	0	1
2	1	1	1	1	4
3	1	0	0	0	1
4	0	0	0	0	0
5	0	0	0	0	0
6	0	0	0	1	1
Num Animals Removed (Individual Outliers Analysis):
Mobile (swimming):
FST Number	veh	dpz 0.02	dpz 0.2	dpz 2.0	Total
1	0	0	0	0	0
2	1	0	0	0	1
3	1	0	0	0	1
4	1	0	0	1	2
5	1	0	0	0	1
6	0	1	0	0	1
Num Animals Removed (Individual Outliers Analysis):
Immobile:
FST Number	veh	dpz 0.02	dpz 0.2	dpz 2.0	Total
1	0	1	0	0	1
2	0	0	0	1	1
3	1	0	0	0	1
4	0	0	0	0	0
5	0	0	0	0	0
6	0	0	0	1	1
Expt 4
P value (No Outliers Removed):
FST Number	HighlyMobile	Mobile	Immobile
1	0.99526	0.64346	0.81645
2	0.16378	0.33226	0.17221
P value (Individual Outliers Removed):
HighlyMobile	Mobile	Immobile
0.68479	0.64405	0.81586
0.1645	0.05362	0.09032
Num Animals Removed (Individual Outliers Analysis):
HighlyMobile (climbing):
FST Number	veh	dpz 0.02	dpz 0.2	dpz 2.0	Total
1	0	0	0	1	1
2	0	0	0	0	0
Num Animals Removed (Individual Outliers Analysis):
Mobile (swimming):
FST Number	veh	dpz 0.02	dpz 0.2	dpz 2.0	Total
1	0	0	0	0	0
2	1	0	1	1	3
Num Animals Removed (Individual Outliers Analysis):
Immobile:
FST Number	veh	dpz 0.02	dpz 0.2	dpz 2.0	Total
1	0	0	0	0	0
2	0	0	1	0	1
Expt 5
P value (No Outliers Removed):
FST Number	HighlyMobile	Mobile	Immobile
1	0.15401	0.00786	0.02715
2	0.4628	0.43482	0.40966
P value (Individual Outliers Removed):
HighlyMobile	Mobile	Immobile
0.29427	0.00768	0.09894
0.0783	0.59545	0.14101
Num Animals Removed (Individual Outliers Analysis):
HighlyMobile (climbing):
FST Number	veh	dpz 0.02	dpz 0.2	dpz 2.0	Total
1	0	0	1	0	1
2	1	0	0	0	1
Num Animals Removed (Individual Outliers Analysis):
Mobile (swimming):
FST Number	veh	dpz 0.02	dpz 0.2	dpz 2.0	Total
1	0	0	0	0	0
2	0	1	0	0	1
Num Animals Removed (Individual Outliers Analysis):
Immobile:
FST Number	veh	dpz 0.02	dpz 0.2	dpz 2.0	Total
1	0	1	0	1	2
2	1	0	0	0	1
